# Supplementary material for: Taking the Wheel – de novo DNA Methylation as a Driving Force of Plant Embryonic Development
Source: Front Plant Sci. 2021 Oct 29;12:764999. doi: 10.3389/fpls.2021.764999 (PMC8585777; doi:10.3389/fpls.2021.764999)
Supplement: Supplementary file 2 [file Table_2.XLSX]

## Sheet: Table S2
Table S2. Gene ontology (GO) terms and GO names related to auxin metabolism, reproductive development, and zygotic and somatic embryogenesis. Frequency indicates the number of genes associated with a particular GO term that were detected at or near the PolV binding site, relative to total number of genes under that GO term.
GO term	GO name	Freq
GO:0009793	Embryo development ending in seed dormancy	78/328
GO:0009733	Response to auxin	53/288
GO:0009734	Auxin-activated signaling pathway	30/205
GO:0009553	Embryo sac development	15/73
GO:0009567	Double fertilization forming a zygote and endosperm	15/92
GO:0080155	Regulation of double fertilization forming a zygote and endosperm	10/67
GO:0009851	Auxin biosynthetic process	8/35
GO:0009791	Post-embryonic development	6/29
GO:0019953	Sexual reproduction	6/20
GO:0010252	Auxin homeostasis	6/41
GO:0009684	Indoleacetic acid biosynthetic process	5/11
GO:0009926	Auxin polar transport	5/49
GO:0010540	Basipetal auxin transport	5/19
GO:0103075	Indole-3-pyruvate monooxygenase activity	4/11
GO:0010329	Auxin efflux transmembrane transporter activity	4/20
GO:0010315	Auxin efflux	4/20
GO:0010262	Somatic embryogenesis	3/13
GO:0010601	Positive regulation of auxin biosynthetic process	3/5
GO:2000012	Regulation of auxin polar transport	3/26
GO:0000578	Embryonic axis specification	2/6
GO:0009558	Embryo sac cellularization	2/5
GO:0010069	Zygote asymmetric cytokinesis in embryo sac	2/6
GO:0090698	Post-embryonic plant morphogenesis	2/10
GO:0009559	Embryo sac central cell differentiation	2/2
GO:0010098	Suspensor development	2/12
GO:0060918	Auxin transport	2/17
GO:0071365	Cellular response to auxin stimulus	2/20
GO:0045995	Regulation of embryonic development	1/11
GO:0010086	Embryonic root morphogenesis	1/3
GO:0048528	Post-embryonic root development	1/10
GO:0009880	Embryonic pattern specification	1/13
GO:0009560	Embryo sac egg cell differentiation	1/4
GO:0048103	Somatic stem cell division	1/1
GO:0035019	Somatic stem cell population maintenance	1/1
GO:0048232	Male gamete generation	1/4
GO:0010070	Zygote asymmetric cell division	1/2
GO:0003006	Developmental process involved in reproduction	1/7
GO:0010179	IAA-ala conjugate hydrolase activity	1/5
GO:0010229	Inflorescence development	1/18
GO:0009850	Auxin metabolic process	1/11
GO:0010929	Positive regulation of auxin mediated signaling pathway	1/10
GO:0010011	Auxin binding	1/8
GO:0010328	Auxin influx transmembrane transporter activity	1/6
GO:0060919	Auxin influx	1/6
GO:0010600	Regulation of auxin biosynthetic process	1/7
GO:0090356	Negative regulation of auxin metabolic process	1/3
GO:0009942	Longitudinal axis specification	1/9
GO:0007292	Female gamete generation	0/2
GO:0010064	Embryonic shoot morphogenesis	0/1
GO:0040019	Positive regulation of embryonic development	0/2
GO:0048508	Embryonic meristem development	0/2
GO:0048598	Embryonic morphogenesis	0/2
GO:0048314	Embryo sac morphogenesis	0/3
GO:0045691	Regulation of embryo sac central cell differentiation	0/1
GO:0045694	Regulation of embryo sac egg cell differentiation	0/2
GO:0090421	Embryonic meristem initiation	0/2
GO:0045992	Negative regulation of embryonic development	0/1
GO:0007276	Gamete generation	0/2
GO:0080173	Male-female gamete recognition during double fertilization forming a zygote and endosperm	0/2
GO:0080159	Zygote elongation	0/2
GO:0061936	Fusion of sperm to egg plasma membrane involved in double fertilization forming a zygote and endosperm	0/1
GO:1901997	Negative regulation of indoleacetic acid biosynthetic process via tryptophan	0/1
GO:0033473	Indoleacetic acid conjugate metabolic process	0/1
GO:0010210	IAA-phe conjugate hydrolase activity	0/1
GO:0010211	IAA-leu conjugate hydrolase activity	0/1
GO:0010178	IAA-amino acid conjugate hydrolase activity	0/3
GO:0010541	Acropetal auxin transport	0/3
GO:0060774	Auxin mediated signaling pathway involved in phyllotactic patterning	0/3
GO:0010928	Regulation of auxin mediated signaling pathway	0/15
GO:0090355	Positive regulation of auxin metabolic process	0/1
GO:1901703	Protein localization involved in auxin polar transport	0/14
GO:0009921	Auxin efflux carrier complex	0/1
GO:0010930	Negative regulation of auxin mediated signaling pathway	0/3
GO:0009852	Auxin catabolic process	0/2
GO:0010249	Auxin conjugate metabolic process	0/2
GO:0080161	Auxin transmembrane transporter activity	0/1
GO:0080162	Intracellular auxin transport	0/1
GO:0090354	Regulation of auxin metabolic process	0/1
GO:0038198	Auxin receptor activity	0/1
