# Supplementary material for: Taking the Wheel – de novo DNA Methylation as a Driving Force of Plant Embryonic Development
Source: Front Plant Sci. 2021 Oct 29;12:764999. doi: 10.3389/fpls.2021.764999 (PMC8585777; doi:10.3389/fpls.2021.764999)
Supplement: Supplementary file 3 [file Table_3.XLSX]

## Sheet: TABLE S3
TABLE S3. Potential POLV binding sites. ChIP-seq data obtained with anti-NRPE1 antibody in Col-0 flower tissues published in Liu et al (2018) were reanalyzed* with a focus on targets involved in reproductive development, embryogenesis and auxin metabolism. The table shows the position of the POLV binding sites on the genome (Chr=chromosome, Start, End), fold change for the peak region, statistica…
Chr	Start	End	Fold change	-log10pval	-log10qval	Type	Distance to TSS	Gene ID	Gene symbol	Description	GO term
chr5	13773594	13774276	5.67	51.08	48.51	upstream	1881	AT5G35600	HDA7	Histone deacetylase 7	GO:0009553, GO:0009793
chr5	22642650	22643287	5.31	51.82	49.24	upstream	295	AT5G55910	D6PK	Serine/threonine-protein kinase D6PK	GO:0009734
chr1	19197404	19198632	5.29	52.89	50.28	upstream	786	AT1G51760	ILL4	JR3	GO:0010179, GO:0009850
chr2	11176864	11177563	5.21	51.01	48.44	upstream	536	AT2G26260	3BETAHSD/D2	3beta-hydroxysteroid-dehydrogenase/decarboxylase isoform 2	GO:0060918
chr2	323939	324476	4.97	51.79	49.21	overlapStart	0	AT2G01735	RIE1	E3 ubiquitin protein ligase RIE1	GO:0009793
chr2	10289500	10290232	4.96	46.97	44.49	upstream	1185	AT2G24205		ECA1 gametogenesis related family protein	GO:0080155, GO:0009567
chr3	18069991	18070656	4.93	39.78	37.49	upstream	879	AT3G48750	CDKA-1	Cyclin-dependent kinase A-1	GO:0009793
chr5	17638531	17639147	4.9	43.97	41.58	upstream	2618	AT5G43870	FL1	FORKED-LIKE family member	GO:0009734
chr5	7728626	7729343	4.89	41.26	38.92	overlapEnd	1692	AT5G23040	CPP1	Protein CHAPERONE-LIKE PROTEIN OF POR1, chloroplastic	GO:0009793
chr2	17307451	17308120	4.85	55.8	53.12	upstream	24	AT2G41500	LIS	LIS	GO:0009560, GO:0009553
chr2	368202	368658	4.77	41.58	39.24	inside	1048	AT2G01830	AHK4	Histidine kinase 4	GO:0010086
chr3	20629480	20630270	4.72	41.31	38.97	upstream	386	AT3G55610	P5CSB	Delta-1-pyrroline-5-carboxylate synthase	GO:0009793
chr2	14402051	14402584	4.65	34.86	32.67	upstream	2753	AT2G34090	MEE18	maternal effect embryo arrest 18	GO:0009793
chr5	22408408	22409299	4.55	39.66	37.37	inside	1644	AT5G55250	IAMT1	Indole-3-acetate O-methyltransferase 1	GO:0010252
chr3	18198486	18199026	4.55	42.23	39.87	upstream	1758	AT3G49080	RPS9M	30S ribosomal protein S9, mitochondrial	GO:0009559
chr4	9737349	9738051	4.51	36.11	33.89	upstream	1611	AT4G17460	HAT1	Homeobox-leucine zipper protein HAT1	GO:0003006
chr3	985403	987385	4.5	41.65	39.28	upstream	2815	AT3G03847	SAUR73	SAUR-like auxin-responsive protein family	GO:0009733
chr5	16855859	16856813	4.49	37.76	35.51	upstream	213	AT5G42190	SKP1B	SKP1-like protein 1B	GO:0009734, GO:0009793
chr1	25095707	25096240	4.48	35.55	33.35	upstream	180	AT1G67120	MDN1	ATPases;nucleotide binding;ATP binding;nucleoside-triphosphatases;transcription factor binding	GO:0009553
chr4	9266071	9266690	4.46	41.39	39.05	overlapStart	0	AT4G16420	ADA2B	Transcriptional adapter ADA2b	GO:0009733
chr2	11058107	11058648	4.38	36.15	33.94	upstream	386	AT2G25930	ELF3	Protein EARLY FLOWERING 3	GO:0009733
chr4	15373229	15373841	4.37	40.83	38.5	upstream	632	AT4G31770	DBR1	Lariat debranching enzyme	GO:0009793
chr4	15373229	15373841	4.37	40.83	38.5	upstream	157	AT4G31780	MGD1	monogalactosyl diacylglycerol synthase 1	GO:0009793
chr1	24384506	24385294	4.34	32.31	30.16	upstream	426	AT1G65580	IP5P15	Type II inositol polyphosphate 5-phosphatase 15	GO:0010252
chr2	9196777	9197540	4.33	30.62	28.54	upstream	1028	AT2G21470	SAE2	SUMO-activating enzyme subunit 2	GO:0009793
chr3	1674563	1675685	4.32	31.91	29.77	upstream	2040	AT3G05680	EMB2016	Protein virilizer homolog	GO:0009793
chr5	2559745	2560353	4.29	40.51	38.2	upstream	40	AT5G07990	CYP75B1	TT7	GO:0009733
chr3	10220052	10220534	4.25	37.2	34.95	upstream	75	AT3G27580	D6PKL3	Serine/threonine-protein kinase D6PKL3	GO:0010540, GO:0009734
chr5	24993949	24994609	4.25	41.27	38.93	upstream	1519	AT5G62230	ERL1	LRR receptor-like serine/threonine-protein kinase ERL1	GO:0009553
chr3	14318133	14318990	4.21	30.84	28.74	upstream	1961	AT3G42170	HAT	DAYSLEEPER	GO:0009791
chr2	11056193	11056658	4.21	35.78	33.57	upstream	2376	AT2G25930	ELF3	Protein EARLY FLOWERING 3	GO:0009733
chr1	22541886	22542436	4.2	31	28.9	upstream	1035	AT1G61140	EDA16	SNF2 domain-containing protein / helicase domain-containing protein / zinc finger protein-like protein	GO:0009553
chr3	2251023	2251786	4.17	36.84	34.6	upstream	323	AT3G07100	ERMO2	Protein transport protein Sec24-like At3g07100	GO:0048232
chr3	20260239	20260677	4.16	30.45	28.35	upstream	2390	AT3G54720	AMP1	Probable glutamate carboxypeptidase AMP1	GO:0009793
chr4	6029926	6030425	4.16	26.02	24.02	upstream	201	AT4G09530	SAUR17	SAUR-like auxin-responsive protein family	GO:0009733
chr3	18069063	18069663	4.14	32.24	30.1	upstream	1872	AT3G48750	CDKA-1	Cyclin-dependent kinase A-1	GO:0009793
chr1	17335307	17335790	4.12	32.74	30.59	upstream	58	AT1G47290	3BETAHSD/D1	3beta-hydroxysteroid-dehydrogenase/decarboxylase isoform 1	GO:0060918
chr2	121664	122559	4.12	35.41	33.23	overlapStart	0	AT2G01210	ZAR1	Receptor protein kinase-like protein ZAR1	GO:0010069, GO:0010070
chr4	11447090	11447958	4.1	32.59	30.45	upstream	2597	AT4G21530	APC4	Anaphase-promoting complex subunit 4	GO:0009793
chr3	20143825	20144755	4.09	37.76	35.52	upstream	1154	AT3G54420	EP3	Chitinase class IV	GO:0010262
chr1	9778117	9778734	4.08	37.56	35.31	upstream	403	AT1G28060	RDM16	Protein RDM16	GO:0009793
chr2	9638693	9639327	4.07	32.67	30.53	overlapEnd	2312	AT2G22670	IAA8	Auxin-responsive protein	GO:0009734, GO:0009733
chr4	7143601	7144261	4.07	25.7	23.71	inside	485	AT4G11880	AGL14	Agamous-like MADS-box protein AGL14	GO:2000012
chr2	594128	594532	4.07	25.91	23.93	upstream	525	AT2G02240	MEE66	F-box protein At2g02240	GO:0009793
chr1	11934868	11935820	4.05	28.27	26.21	upstream	108	AT1G32930	GALT31A	Beta-1,6-galactosyltransferase GALT31A	GO:0009793
chr5	112560	113032	4.04	31.3	29.19	upstream	248	AT5G01270	CPL2	Carboxyl-terminal domain (Ctd) phosphatase-like 2	GO:0009734, GO:0009733
chr4	1407333	1407940	4.04	35.75	33.54	upstream	193	AT4G03190	GRH1	GRR1-like protein 1	GO:0009734, GO:0010011, GO:0009733
chr3	7405942	7409609	4.02	30.21	28.1	upstream	300	AT3G21110	PUR7	Phosphoribosylaminoimidazole-succinocarboxamide synthase, chloroplastic	GO:0009733
chr3	451607	452345	4.02	26.1	24.1	upstream	1075	AT3G02280	ATR3	NADPH-dependent diflavin oxidoreductase 1	GO:0009793
chr4	7724266	7724714	4	27.24	25.2	upstream	276	AT4G13260	YUC2	Indole-3-pyruvate monooxygenase YUCCA2	GO:0103075, GO:0009851
chr4	9980663	9981093	3.97	26.74	24.73	upstream	624	AT4G17980	anac071	NAC domain containing protein 71	GO:0071365
chr5	17610065	17610559	3.96	28	25.95	upstream	412	AT5G43810	AGO10	Protein argonaute 10	GO:0035019
chr1	7604737	7605230	3.89	28.59	26.54	upstream	507	AT1G21650	SECA2	Protein translocase subunit SecA	GO:0009793
chr2	7370784	7371495	3.89	22.08	20.15	inside	1234	AT2G16970	MEE15	Major facilitator superfamily protein	GO:0009793
chr2	9978687	9979288	3.89	27.48	25.45	upstream	116	AT2G23440	CEP3	Precursor of CEP3	GO:0009733
chr2	8939322	8939724	3.89	27.37	25.34	upstream	1394	AT2G20750	EXPB1	Expansin-B1	GO:0019953
chr5	23309649	23310292	3.86	33.14	30.98	upstream	1366	AT5G57560	XTH22	Xyloglucan endotransglucosylase/hydrolase	GO:0009733
chr5	18776798	18777356	3.85	29.18	27.11	upstream	55	AT5G46290	KASI	3-ketoacyl-acyl carrier protein synthase I	GO:0009793
chr5	8374290	8374923	3.85	24.74	22.75	upstream	1442	AT5G24520	TTG1	Protein TRANSPARENT TESTA GLABRA 1	GO:0009733
chr1	17441147	17442122	3.82	23.79	21.86	upstream	2750	AT1G47510	IP5P11	Type IV inositol polyphosphate 5-phosphatase 11	GO:0009733
chr1	24317208	24317810	3.82	26.43	24.44	inside	1393	AT1G65450	GLC	HXXXD-type acyl-transferase family protein	GO:0009567
chr1	24317208	24317810	3.82	26.43	24.44	upstream	2587	AT1G65440	SPT6	Transcription elongation factor SPT6 homolog	GO:0009793
chr4	13369256	13370241	3.81	28.48	26.44	upstream	626	AT4G26466	LRE	GPI-anchored protein LORELEI	GO:0009567
chr2	276650	277198	3.79	29.48	27.4	upstream	928	AT2G01620	SKIP28	F-box protein SKIP28	GO:0009793
chr1	11082864	11083431	3.79	22.82	20.9	upstream	1427	AT1G31070	GLCNAC1PUT1	GlcNAc1pUT1	GO:0009553, GO:0009793
chr4	31858	32386	3.78	21.99	20.09	upstream	506	AT4G00080	UNE11	At4g00080	GO:0009567
chr3	3806723	3807307	3.78	31.35	29.22	upstream	96	AT3G11964	RRP5	rRNA biogenesis protein RRP5	GO:0009553
chr1	22408635	22409365	3.77	26.8	24.8	upstream	106	AT1G60870	MEE9	Maternal effect embryo arrest 9	GO:0009793
chr1	24281292	24281721	3.75	21.03	19.14	overlapStart	0	AT1G65360	AGL23	Agamous-like MADS-box protein AGL23	GO:0009553
chr1	21976735	21977283	3.74	21.61	19.71	upstream	2005	AT1G59750	ARF1	Auxin response factor 1	GO:0009734, GO:0009733
chr4	13038076	13038915	3.71	21.86	19.96	upstream	1862	AT4G25520	SLK1	Probable transcriptional regulator SLK1	GO:0009793
chr5	24908392	24909186	3.69	32.07	29.93	upstream	1171	AT5G62000	ARF2	Auxin response factor 2	GO:0009734
chr5	25823705	25824378	3.68	23.95	22	upstream	2174	AT5G64580	FTSHI4	Probable inactive ATP-dependent zinc metalloprotease FTSHI 4, chloroplastic	GO:0009793
chr3	1064018	1064589	3.67	28.01	25.97	upstream	914	AT3G04070	NAC047	NAC transcription factor 47	GO:0009793
chr1	11752155	11752556	3.67	22.14	20.22	upstream	48	AT1G32500	ABCI7	At1g32500	GO:0009793
chr2	858976	859368	3.66	25.3	23.31	upstream	84	AT2G02955	MEE12	TATA box-binding protein-associated factor RNA polymerase I subunit B	GO:0009793
chr3	5728975	5730543	3.65	25.06	23.08	upstream	1354	AT3G16810	APUM24	Pumilio homolog 24	GO:0009793
chr3	1602620	1603181	3.64	23.93	21.99	upstream	218	AT3G05530	RPT5A	26S proteasome regulatory subunit 6A homolog A	GO:0009553
chr1	3572818	3573479	3.62	25.83	23.86	upstream	832	AT1G10747	ESF1.1	EMBRYO SURROUNDING FACTOR 1.1	GO:0000578, GO:0010098
chr1	3572818	3573479	3.62	25.83	23.86	overlapEnd	107	AT1G10745	ESF1.2	EMBRYO SURROUNDING FACTOR 1.2	GO:0000578, GO:0010098
chr5	14754244	14754762	3.62	21.2	19.31	upstream	1155	AT5G37260	RVE2	Protein REVEILLE 2	GO:0009733
chr5	14627804	14628957	3.62	19.98	18.12	upstream	1070	AT5G37020	ARF8	Auxin response factor	GO:0009734, GO:0009733
chr5	7114430	7115593	3.61	20	18.13	upstream	1144	AT5G20960	AAO1	Indole-3-acetaldehyde oxidase	GO:0009851
chr5	7971638	7972347	3.59	19.49	17.65	overlapEnd	1577	AT5G23660	SWEET12	Bidirectional sugar transporter SWEET12	GO:0009793
chr1	6905611	6906841	3.59	22.84	20.94	overlapEnd	576	AT1G19890	MGH3	MGH3	GO:0009567
chr2	7183651	7185621	3.57	19.23	17.37	overlapEnd	1346	AT2G16580	SAUR8	SAUR-like auxin-responsive protein family	GO:0009733
chr1	10421113	10421860	3.57	21.33	19.42	upstream	470	AT1G29760	SEI2	Seipin-2	GO:0080155
chr3	22076262	22076739	3.56	21.19	19.3	upstream	845	AT3G59760	OASC	Cysteine synthase	GO:0009567
chr5	2860300	2861027	3.56	35.94	33.73	upstream	37	AT5G08790	NAC081	Protein ATAF2	GO:0009793
chr2	274904	276216	3.56	25.62	23.64	upstream	1910	AT2G01620	SKIP28	F-box protein SKIP28	GO:0009793
chr1	3361252	3362417	3.53	25.45	23.47	upstream	1086	AT1G10270	GRP23	Pentatricopeptide repeat-containing protein At1g10270	GO:0009793
chr4	131904	132470	3.53	26	24.01	upstream	1172	AT4G00310	MEE46	AT4G00310 protein	GO:0009793
chr3	7209836	7210456	3.53	20.69	18.81	upstream	1433	AT3G20630	UBP14	Ubiquitin carboxyl-terminal hydrolase 14	GO:0009793
chr1	5659012	5659432	3.53	19.2	17.36	overlapStart	0	AT1G16540	SIR3	molybdenum cofactor sulfurase (LOS5) (ABA3)	GO:0009734
chr2	9486244	9487555	3.52	21.12	19.26	upstream	998	AT2G22330	CYP79B3	cytochrome P450, family 79, subfamily B, polypeptide 3	GO:0009684
chr1	21857763	21859228	3.51	19.16	17.31	upstream	1148	AT1G59500	GH3.4	Indole-3-acetic acid-amido synthetase GH3.4	GO:0010252
chr1	10801210	10801646	3.5	23.19	21.25	upstream	248	AT1G30490	ATHB-9	Homeobox-leucine zipper protein ATHB-9	GO:0009880
chr5	16141888	16142301	3.48	18.53	16.7	upstream	2839	AT5G40360	MYB115	Transcription factor MYB115	GO:0010262
chr1	19303622	19304083	3.48	20.37	18.49	upstream	1231	AT1G51950	IAA18	Auxin-responsive protein IAA18	GO:0009734, GO:0009733
chr2	808012	809361	3.46	17.52	15.7	upstream	803	AT2G02820	MYB88	Transcription factor MYB88	GO:0009553
chr2	13866078	13866642	3.45	24.18	22.21	upstream	129	AT2G32700	LUH	LEUNIG_homolog	GO:0045995, GO:0009793, GO:0009733
chr1	18131758	18132143	3.45	18.51	16.69	upstream	501	AT1G49010	MYBS1	Duplicated homeodomain-like superfamily protein	GO:0009733
chr2	9419436	9419841	3.45	17.87	16.06	upstream	478	AT2G22145		ECA1 gametogenesis related family protein	GO:0080155, GO:0009567
chr5	18647242	18647969	3.45	18.53	16.73	upstream	939	AT5G45980	WOX8	WUSCHEL-related homeobox 8	GO:0009793
chr2	10291310	10292647	3.44	18.68	16.85	includeFeature	0	AT2G24205		ECA1 gametogenesis related family protein	GO:0080155, GO:0009567
chr2	2762537	2763072	3.44	17.56	15.76	upstream	453	AT2G06850	XTH4	Xyloglucan endotransglucosylase/hydrolase protein 4	GO:0009733
chr2	1584775	1585730	3.44	19.87	18.01	upstream	2629	AT2G04550	IBR5	Protein-tyrosine-phosphatase IBR5	GO:0009734, GO:0009733
chr2	429000	429474	3.43	28.17	26.12	upstream	2800	AT2G01940	SGR5	C2H2-like zinc finger protein	GO:0010601, GO:2000012
chr2	19243026	19243348	3.43	24.23	22.26	upstream	2323	AT2G46830	CCA1	Protein CCA1	GO:0009733
chr5	18037399	18037745	3.42	21.46	19.57	upstream	504	AT5G44700	GSO2	LRR receptor-like serine/threonine-protein kinase GSO2	GO:0009553, GO:0009793
chr1	19072678	19073970	3.42	21.24	19.35	upstream	400	AT1G51450	TRO	Protein TRAUCO	GO:0009793
chr2	14920658	14921067	3.41	21.83	19.92	upstream	280	AT2G35510	SRO1	Probable inactive poly	GO:0009793
chr4	7539859	7540227	3.41	17.49	15.69	upstream	956	AT4G12860	CML2	UNE14	GO:0009567
chr5	17652451	17652912	3.41	17.92	16.1	upstream	2319	AT5G43890	YUC5	Flavin-containing monooxygenase	GO:0103075, GO:0009851
chr1	27076699	27077696	3.4	22.09	20.2	inside	558	AT1G71930	NAC030	NAC domain-containing protein 30	GO:0071365, GO:0009733
chr4	7345776	7346232	3.39	18.58	16.75	upstream	2185	AT4G12410	SAUR35	SAUR-like auxin-responsive protein family	GO:0009733
chr1	18605949	18606344	3.39	16.9	15.11	upstream	702	AT1G50240	TIO	Serine/threonine-protein kinase TIO	GO:0009558
chr5	2377160	2377892	3.38	17.8	16.01	overlapEnd	936	AT5G07510	GRP14	Glycine-rich protein	GO:0019953
chr4	12731789	12732282	3.38	21.56	19.66	upstream	514	AT4G24670	TAR2	Tryptophan aminotransferase-related protein 2	GO:0009851, GO:0009793, GO:0009684
chr1	24425203	24427685	3.37	17.03	15.23	overlapStart	0	AT1G65680	EXPB2	Putative expansin-B2	GO:0019953
chr1	24425203	24427685	3.37	17.03	15.23	upstream	1189	AT1G65681	EXPB6	Expansin-B6	GO:0019953
chr2	14675700	14676681	3.37	18.32	16.53	inside	588	AT2G34790	MEE23	Berberine bridge enzyme-like 15	GO:0009793
chr5	17926188	17926856	3.36	17.54	15.75	includeFeature	0	AT5G44495		ECA1 gametogenesis related family protein	GO:0080155, GO:0009567
chr3	5727900	5728565	3.36	19.88	18.03	upstream	279	AT3G16810	APUM24	Pumilio homolog 24	GO:0009793
chr5	10457841	10459011	3.35	17.59	15.81	upstream	2644	AT5G28490	LSH1	Protein LIGHT-DEPENDENT SHORT HYPOCOTYLS 1	GO:0090698
chr3	18560913	18561350	3.35	24.29	22.34	upstream	1806	AT3G50060	MYB77	Transcription factor MYB77	GO:0010929
chr4	6863319	6863714	3.35	19.34	17.5	upstream	382	AT4G11280	ACS6	1-aminocyclopropane-1-carboxylate synthase 6	GO:0009733
chr4	7762526	7763019	3.33	21.06	19.18	upstream	2053	AT4G13345	MEE55	Serinc-domain containing serine and sphingolipid biosynthesis protein	GO:0009793
chr3	1928198	1928768	3.33	21.46	19.56	upstream	438	AT3G06350	EMB3004	Bifunctional 3-dehydroquinate dehydratase/shikimate dehydrogenase, chloroplastic	GO:0009793
chr1	23237191	23238135	3.31	20.17	18.29	upstream	743	AT1G62750	CPEFG	Elongation factor G, chloroplastic	GO:0009791
chr2	1701358	1702298	3.31	17.56	15.75	upstream	86	AT2G04842	EMB2761	Threonine--tRNA ligase, chloroplastic/mitochondrial 2	GO:0009793
chr5	17364465	17365026	3.31	16.35	14.59	upstream	691	AT5G43270	SPL2	Squamosa promoter-binding-like protein 2	GO:0090356
chr5	9721899	9722234	3.29	16.05	14.29	upstream	190	AT5G27540	MIRO1	Mitochondrial Rho GTPase 1	GO:0009793
chr5	7833637	7833991	3.29	16.11	14.34	upstream	2104	AT5G23260	TT16	K-box region and MADS-box transcription factor family protein	GO:0080155
chr5	19531380	19531820	3.29	16.77	14.99	upstream	1063	AT5G48160	OBE2	Protein OBERON 2	GO:0009793
chr5	25048505	25048860	3.29	19.1	17.25	upstream	1823	AT5G62380	NAC101	NAC domain-containing protein 101	GO:0009733
chr3	15189730	15190255	3.29	16.84	15.07	upstream	678	AT3G43210	KIN7B	Kinesin-like protein KIN-7B	GO:0009558
chr1	18765713	18766058	3.29	16.92	15.14	upstream	1415	AT1G50650	KRS	Stigma-specific STIG1-like protein 4	GO:0009793
chr4	7863113	7863815	3.28	22.09	20.21	upstream	578	AT4G13520	SMAP1	SMAP1	GO:0009734, GO:0009733
chr4	1938299	1939029	3.28	16.69	14.91	upstream	220	AT4G04040	PFP-BETA2	Pyrophosphate--fructose 6-phosphate 1-phosphotransferase subunit beta 2	GO:0009793
chr5	24530099	24531515	3.28	21.41	19.51	includeFeature	0	AT5G60964		ECA1 gametogenesis related family protein	GO:0080155, GO:0009567
chr3	1601681	1602235	3.27	19.31	17.46	upstream	1164	AT3G05530	RPT5A	26S proteasome regulatory subunit 6A homolog A	GO:0009553
chr3	18052765	18053225	3.27	18.01	16.2	inside	1529	AT3G48740	SWEET11	Bidirectional sugar transporter SWEET11	GO:0009793
chr3	10284127	10284551	3.27	20.07	18.22	upstream	256	AT3G27750	THA8	Protein THYLAKOID ASSEMBLY 8, chloroplastic	GO:0009793
chr3	8132766	8133569	3.27	15.35	13.59	upstream	620	AT3G22942	GG2	AtGG2	GO:0010540
chr2	9485197	9485714	3.26	17.17	15.39	upstream	2839	AT2G22330	CYP79B3	cytochrome P450, family 79, subfamily B, polypeptide 3	GO:0009684
chr5	16964606	16964960	3.26	16.29	14.51	overlapStart	0	AT5G42410	SAUR43	SAUR-like auxin-responsive protein family	GO:0009733
chr5	2391756	2392414	3.26	17.47	15.67	upstream	2506	AT5G07550	GRP19	Oleosin	GO:0019953
chr5	2391756	2392414	3.26	17.47	15.67	upstream	680	AT5G07560	GRP20	GRP20	GO:0019953
chr4	15698936	15699352	3.25	15.33	13.58	upstream	1551	AT4G32540	YUC	Flavin-binding monooxygenase family protein	GO:0103075, GO:0009851, GO:0010229
chr5	18579364	18579785	3.23	19.1	17.26	upstream	256	AT5G45800	MEE62	MEE62	GO:0009733, GO:0009793
chr1	1705282	1705547	3.23	19.22	17.38	upstream	1463	AT1G05690	BT3	BTB/POZ and TAZ domain-containing protein 3	GO:0009553
chr5	7041046	7042050	3.22	19.53	17.71	upstream	1847	AT5G20810	SAUR70	SAUR-like auxin-responsive protein family	GO:0009733
chr3	23016450	23018488	3.22	20.2	18.32	upstream	2540	AT3G62150	ABCB21	ABC transporter B family member 21	GO:0010540, GO:0010328, GO:0010329, GO:0010315, GO:0060919
chr5	19178831	19179182	3.22	18.11	16.3	upstream	756	AT5G47230	ERF5	ERF5	GO:0009733
chr1	28514960	28516254	3.21	20.06	18.18	upstream	293	AT1G75950	SKP1A	SKP1-like protein 1A	GO:0009734
chr1	19304298	19304704	3.2	16.76	14.98	upstream	610	AT1G51950	IAA18	Auxin-responsive protein IAA18	GO:0009734, GO:0009733
chr3	16731789	16732590	3.2	20.77	18.91	upstream	2	AT3G45590	SEN1	tRNA-splicing endonuclease subunit Sen2-1	GO:0010069
chr2	17205737	17206248	3.19	17.26	15.48	upstream	261	AT2G41260	M17	M17	GO:0009793
chr1	4686076	4686929	3.18	15.82	14.07	upstream	1226	AT1G13670	BGL2	hypothetical protein	GO:0009734
chr5	9720778	9721508	3.17	14.2	12.46	upstream	916	AT5G27540	MIRO1	Mitochondrial Rho GTPase 1	GO:0009793
chr2	9195172	9195731	3.15	14.19	12.47	upstream	2837	AT2G21470	SAE2	SUMO-activating enzyme subunit 2	GO:0009793
chr3	20685481	20686998	3.14	18.73	16.92	upstream	1427	AT3G55730	MYB109	MYB transcription factor-like protein	GO:0009733
chr5	5969064	5969452	3.14	15.35	13.61	upstream	2386	AT5G18020	SAUR20	Auxin-responsive protein SAUR20	GO:0009734, GO:0009733
chr3	15894758	15895308	3.12	13.9	12.19	upstream	2769	AT3G44160	P39	Chloroplast-localized Omp85 family member	GO:0009793
chr2	7496276	7496645	3.11	19.22	17.39	upstream	2831	AT2G17250	EMB2762	CCAAT-binding factor	GO:0009793
chr3	18254597	18255943	3.1	19.06	17.21	upstream	35	AT3G49240	EMB1796	Pentatricopeptide repeat-containing protein At3g49240, mitochondrial	GO:0009793
chr1	26603961	26604490	3.1	16.63	14.85	upstream	364	AT1G70560	TAA1	L-tryptophan--pyruvate aminotransferase 1	GO:0009684, GO:0009926, GO:0009793, GO:0009851
chr2	444839	445152	3.09	14.89	13.15	upstream	562	AT2G01950	BRL2	Leucine-rich repeat receptor-like protein kinase (Fragment)	GO:0009734
chr1	26366323	26366991	3.08	14.58	12.86	upstream	1563	AT1G70000	MYBD	MYB-like Domain transcription factor	GO:0009733
chr2	9635023	9635403	3.08	17.41	15.6	upstream	976	AT2G22670	IAA8	Auxin-responsive protein	GO:0009734, GO:0009733
chr5	16962062	16963026	3.08	14.87	13.13	upstream	1737	AT5G42410	SAUR43	SAUR-like auxin-responsive protein family	GO:0009733
chr5	18948525	18949562	3.07	17.79	15.99	upstream	1354	AT5G46700	TRN2	TRN2	GO:0009734
chr2	10579628	10580104	3.06	15.26	13.53	upstream	977	AT2G24840	AGL61	Agamous-like MADS-box protein AGL61	GO:0009559
chr1	8275938	8276571	3.05	13.97	12.28	upstream	587	AT1G23320	TAR1	Tryptophan aminotransferase-related protein 1	GO:0009851, GO:0009793
chr4	6252285	6252539	3.05	14.19	12.47	overlapStart	0	AT4G09980	EMB1691	EMB1691	GO:0009793
chr4	1140976	1141479	3.05	14.11	12.39	upstream	476	AT4G02590	UNE12	UNE12	GO:0009567
chr3	10222193	10222661	3.05	14.91	13.18	upstream	2216	AT3G27580	D6PKL3	Serine/threonine-protein kinase D6PKL3	GO:0010540, GO:0009734
chr4	17316884	17317300	3.05	15.16	13.4	upstream	509	AT4G36740	HB-5	homeobox protein 40	GO:0009733
chr2	17407537	17408642	3.05	15.64	13.88	upstream	401	AT2G41720	EMB2654	EMB2654	GO:0009793
chr4	12432302	12436031	3.04	17.74	15.93	upstream	1076	AT4G23940	FTSHI1	Probable inactive ATP-dependent zinc metalloprotease FTSHI 1, chloroplastic	GO:0009793
chr2	2761237	2761536	3.04	13.08	11.39	upstream	1989	AT2G06850	XTH4	Xyloglucan endotransglucosylase/hydrolase protein 4	GO:0009733
chr2	17207509	17207974	3.03	16.34	14.59	overlapEnd	998	AT2G41260	M17	M17	GO:0009793
chr1	8846894	8847298	3.02	18.81	16.98	upstream	2250	AT1G25250	AtIDD16	IDD16	GO:0010601, GO:2000012
chr5	24526178	24527218	3.02	15.6	13.85	includeFeature	0	AT5G60945		ECA1 gametogenesis related family protein	GO:0080155, GO:0009567
chr1	9310185	9310516	3.01	12.82	11.14	upstream	2339	AT1G26870	FEZ	Protein FEZ	GO:0009733, GO:0048103
chr5	22260061	22260667	2.99	13.95	12.25	upstream	603	AT5G54800	GPT1	GPT1	GO:0009553, GO:0009793
chr2	6274506	6275032	2.99	12.52	10.84	upstream	2769	AT2G14680	MEE13	Myosin heavy chain-like protein	GO:0009793
chr2	11367247	11367516	2.99	12.49	10.81	upstream	1079	AT2G26700	PID2	Protein kinase PINOID 2	GO:0009734
chr2	9975677	9976715	2.98	15.77	14.03	upstream	2689	AT2G23440	CEP3	Precursor of CEP3	GO:0009733
chr2	1585987	1586916	2.98	17.3	15.53	upstream	1443	AT2G04550	IBR5	Protein-tyrosine-phosphatase IBR5	GO:0009734, GO:0009733
chr5	17196789	17197175	2.97	13.76	12.05	includeFeature	0	AT5G42895		ECA1 gametogenesis related family protein	GO:0080155, GO:0009567
chr1	18093314	18094197	2.97	13.05	11.37	overlapEnd	1632	AT1G48910	YUC10	Probable indole-3-pyruvate monooxygenase YUCCA10	GO:0103075, GO:0009851
chr5	16826239	16826693	2.96	19.48	17.63	upstream	1481	AT5G42080	DRP1A	RSW9	GO:0009793
chr1	23238388	23238804	2.95	13.42	11.73	upstream	1940	AT1G62750	CPEFG	Elongation factor G, chloroplastic	GO:0009791
chr4	18473869	18474451	2.94	16.28	14.52	upstream	1901	AT4G39800	IPS1	Inositol-3-phosphate synthase isozyme 1	GO:0009791, GO:0009793
chr3	15988567	15989599	2.92	17.28	15.51	overlapEnd	1702	AT3G44310	NIT1	NITI	GO:0009684
chr2	11689571	11689924	2.92	13.12	11.43	overlapEnd	28	AT2G27315		Protein of unknown function (DUF1278), egg cell-secreted-like protein	GO:0080155, GO:0009567
chr1	9901524	9902010	2.92	12.43	10.78	upstream	1647	AT1G28300	LEC2	B3 domain-containing transcription factor LEC2	GO:0010262, GO:0010601, GO:0009793
chr2	7729328	7730698	2.88	13.17	11.49	upstream	1923	AT2G17780	MCA2	Protein MID1-COMPLEMENTING ACTIVITY 2	GO:0048528
chr4	8346945	8347855	2.88	13.96	12.25	overlapEnd	2163	AT4G14550	IAA14	indole-3-acetic acid inducible 14	GO:0009734, GO:0009733
chr5	8160356	8161239	2.88	14	12.29	upstream	126	AT5G24120	SIGE	RNA polymerase sigma factor sigE, chloroplastic/mitochondrial	GO:0009553
chr5	18538559	18539006	2.87	14.53	12.81	upstream	1843	AT5G45710	HSFA4C	RHA1	GO:0009733
chr4	14327691	14328141	2.87	13.58	11.88	upstream	2362	AT4G29080	IAA27	Auxin-responsive protein IAA27	GO:0009734, GO:0009733
chr3	20573909	20574399	2.86	12.55	10.87	upstream	226	AT3G55490		GINS complex protein	GO:0009793
chr2	9038815	9039423	2.85	14.92	13.19	upstream	1164	AT2G21060	CSP4	GRP2B	GO:0009793
chr5	18650194	18650863	2.85	13.06	11.39	overlapEnd	1284	AT5G45980	WOX8	WUSCHEL-related homeobox 8	GO:0009793
chr2	14594771	14596004	2.84	15.64	13.94	upstream	2982	AT2G34650	PID	PID	GO:0009926, GO:0009734, GO:0009733
chr3	20681685	20682001	2.84	14.01	12.3	overlapEnd	2051	AT3G55730	MYB109	MYB transcription factor-like protein	GO:0009733
chr1	1293397	1293718	2.83	14.37	12.65	upstream	2284	AT1G04630	MEE4	NADH dehydrogenase	GO:0009793
chr4	15441308	15441737	2.83	12.38	10.71	inside	225	AT4G31910	BAT1	Brassinosteroid-related acyltransferase 1	GO:0009733
chr4	15442088	15442899	2.81	12.52	10.88	inside	1005	AT4G31910	BAT1	Brassinosteroid-related acyltransferase 1	GO:0009733
chr2	181321	184811	2.76	13.55	11.88	overlapStart	0	AT2G01420	PIN4	Auxin efflux carrier component	GO:0009926, GO:0010252, GO:0009734, GO:0010329, GO:0010315
chr4	6860525	6861945	2.72	12.08	10.45	upstream	2151	AT4G11280	ACS6	1-aminocyclopropane-1-carboxylate synthase 6	GO:0009733
chr4	12334316	12336409	2.69	13.36	11.69	upstream	2636	AT4G23660	AtPPT1	4-hydroxybenzoate polyprenyltransferase, mitochondrial	GO:0009793
chr2	17634795	17635942	2.69	12.27	10.63	upstream	495	AT2G42330	STIPL2	Septin and tuftelin-interacting protein 1 homolog 2	GO:0010600
chr3	10200091	10200619	2.66	12.15	10.51	upstream	77	AT3G27530	GC6	Golgin candidate 6	GO:0009791
chr2	11216728	11217712	2.66	13.06	11.38	overlapEnd	2794	AT2G26350	PEX10	PEX10	GO:0009793
chr4	10247966	10248333	2.65	12.95	11.28	upstream	2364	AT4G18610	LSH9	Protein LIGHT-DEPENDENT SHORT HYPOCOTYLS 9	GO:0090698
chr5	3050993	3051515	2.63	13.03	11.35	upstream	581	AT5G09810	ACT7	AtACT7	GO:0009733
chr4	15066602	15066968	2.59	14.63	12.89	upstream	84	AT4G30960	CIPK6	CBL-interacting serine/threonine-protein kinase 6	GO:0010540
chr1	26743133	26745575	2.56	14.89	13.18	inside	78	AT1G70940	PIN3	Auxin efflux carrier component 3	GO:0009926, GO:0010252, GO:0009734, GO:0010315, GO:0010329
chr1	24146281	24146592	2.54	12.71	11.03	upstream	91	AT1G64990	GTG1	GPCR-type G protein 1	GO:0009791
chr1	8181305	8183519	2.48	12.06	10.41	inside	50	AT1G23080	PIN7	Auxin efflux carrier component 7	GO:0009734, GO:0009926, GO:0010252, GO:0010329, GO:0009942, GO:0010315
*The reads downloaded from EMBL-EBI (SRR5681073 and SRR5681074) were trimmed with trimmomatic (v0.39) and mapped to the Arabidopsis thaliana reference genome (TAIR10) with bwa (v0.7.12). Supplementary alignments, reads with MAPQ less than 30 and PCR duplicates were removed from the aligned reads with samtools (v1.8). Peak calling was performed by MACS2 (v2.2.7.1). Peak annotation was done with Ch…
